# Supplementary material for: Application of multiplex amplicon deep-sequencing (MAD-seq) to screen for putative drug resistance markers in the Necator americanus isotype-1 β-tubulin gene
Source: Sci Rep. 2022 Jul 6;12:11459. doi: 10.1038/s41598-022-15718-1 (PMC9259660; doi:10.1038/s41598-022-15718-1)
Supplement: Supplementary file 1 — Supplementary Information 1. [file 41598_2022_15718_MOESM1_ESM.xlsx]

## Sheet: results_03282019.txt
Table Legends
Table S1 – Highest alternate allele frequency distribution (indel) across the 30 pre and post treatment samples for F167Y amplicon
	F167Y	F167Y	F167Y	F167Y	F167Y	F167Y	F167Y	F167Y	F167Y	F167Y	F167Y	F167Y	F167Y	F167Y	F167Y	F167Y	F167Y	F167Y	F167Y	F167Y	F167Y	F167Y	F167Y	F167Y	F167Y	F167Y	F167Y	F167Y	F167Y	F167Y	F167Y	F167Y	F167Y	F167Y	F167Y	F167Y	F167Y	F167Y	F167Y	F167Y	F167Y	F167Y	F167Y	F167Y	F167Y	F167Y	F167Y	F167Y	F167Y
	Read	1	2	3	4	5	6	7	8	9	10	11	12	13	14	15	16	17	18	19	20	21	22	23	24	25	26	27	28	29	30	31	32	33	34	35	36	37	38	39	40	41	42	43	44	45	46	47	48
Sample	Depth	T	T	G	A	G	T	G	T	T	T	T	T	A	G	G	G	C	T	T	C	C	A	A	T	T	G	A	C	C	C	A	C	T	C	T	C	T	T	G	G	A	G	G	A	G	G	T	A
JG00104Post	45733	0.0002	0.0003	0.0018	0.0012	0.0004	0.0007	0.0005	0.0035	0.0001	0.0001	0.0001	0.0002	0.0013	0.0006	0.0004	0.0006	0.0016	0.0002	0.0002	0.0003	0.0002	0.0003	0.0002	0.0002	0.0003	0.0002	0.0003	0.0002	0.0003	0.0001	0.0004	0.0001	0.0002	0.0003	0.0003	0.0001	0.0001	0.0001	0.0002	0.0002	0.0002	0.0006	0.0003	0.0007	0	0.0004	0.0003	0.0002
JG00104Pre	34263	0.0002	0.0001	0.0014	0.0012	0.0004	0.0007	0.0003	0.0038	0.0001	0.0001	0.0001	0.0001	0.0011	0.0006	0.0004	0.0008	0.0011	0.0002	0.0002	0.0003	0.0002	0.0001	0.0003	0.0001	0.0002	0.0002	0.0003	0.0002	0.0004	0.0001	0.0002	0.0001	0	0.0001	0.0001	0.0003	0.0001	0.0003	0.0001	0.0001	0.0004	0.0004	0.0001	0.0006	0.0001	0.0037	0.0004	0.0002
JG00108Post	23237	0.0002	0.0002	0.0018	0.0013	0.0005	0.0007	0.0003	0.0032	0.0001	0.0002	0	0.0002	0.0014	0.0005	0.0002	0.0004	0.0015	0.0003	0.0003	0.0004	0.0004	0.0002	0.0002	0.0002	0.0003	0.0002	0.0001	0.0003	0.0001	0.0001	0.0001	0.0001	0.0001	0.0001	0.0001	0.0003	0.0001	0.0001	0.0002	0.0001	0.0002	0.0005	0.0001	0.0007	0.0001	0.0002	0.0002	0.0002
JG00108Pre	49854	0.0002	0.0003	0.0017	0.0011	0.0003	0.0012	0.0005	0.0046	0.0001	0.0001	0.0001	0.0002	0.0017	0.0007	0.0005	0.0005	0.0012	0.0002	0.0002	0.0002	0.0002	0.0003	0.0001	0.0002	0.0002	0.0002	0.0002	0.0003	0.0004	0.0001	0.0002	0.0001	0.0002	0.0001	0.0003	0.0002	0.0001	0.0002	0.0001	0.0002	0.0002	0.0004	0.0001	0.0005	0.0002	0.0001	0.0002	0.0002
JG00206Post	26030	0.0002	0.0002	0.0015	0.0012	0.0004	0.0007	0.0004	0.0037	0.0001	0.0002	0.0002	0.0001	0.0012	0.0007	0.0004	0.0008	0.0013	0.0002	0.0003	0.0004	0.0004	0.0003	0.0002	0.0001	0.0002	0.0002	0.0002	0.0003	0.0003	0.0001	0.0001	0.0001	0.0002	0.0002	0.0001	0.0004	0.0002	0.0002	0.0002	0.0001	0.0001	0.0006	0.0002	0.0006	0.0002	0.0004	0.0003	0.0002
JG00206Pre	29013	0.0002	0.0002	0.0013	0.0009	0.0005	0.0007	0.0003	0.0038	0.0001	0.0001	0.0001	0.0002	0.0012	0.0006	0.0002	0.0006	0.0015	0.0002	0.0002	0.0002	0.0002	0.0002	0.0002	0.0002	0.0002	0.0001	0.0019	0.0002	0.0001	0.0002	0.0001	0.0001	0.0001	0.0004	0.0001	0.0003	0.0001	0.0002	0.0002	0.0003	0.0002	0.0007	0.0002	0.0005	0.0002	0.0002	0.0003	0.0001
JG00304Post	39821	0.0002	0.0002	0.0013	0.0011	0.0004	0.0007	0.0005	0.0037	0.0001	0.0001	0.0002	0.0002	0.0013	0.0006	0.0004	0.0007	0.0011	0.0002	0.0002	0.0003	0.0003	0.0003	0.0004	0.0002	0.0003	0.0002	0.0003	0.0002	0.0001	0.0002	0.0003	0.0001	0.0002	0.0002	0.0001	0.0002	0.0002	0.0002	0.0001	0.0003	0.0002	0.0005	0.0001	0.0008	0.0002	0.0003	0.0003	0.0003
JG00304Pre	30247	0.0001	0.0001	0.0022	0.001	0.0005	0.0007	0.0004	0.0041	0.0001	0.0001	0.0001	0.0001	0.001	0.0006	0.0003	0.0005	0.0014	0.0001	0.0002	0.0001	0.0002	0.0002	0.0005	0.0002	0.0001	0.0001	0.0005	0.0003	0.0001	0.0002	0.0005	0.0001	0.0002	0.0001	0.0001	0.0002	0.0002	0.0006	0.0001	0.0001	0.0002	0.0003	0.0001	0.0007	0.0001	0.0002	0.0003	0.0004
JG00305Post	45972	0.0002	0.0002	0.0015	0.0013	0.0004	0.0008	0.0003	0.0036	0.0001	0.0001	0.0002	0.0001	0.0016	0.0007	0.0004	0.0006	0.0011	0.0004	0.0003	0.0002	0.0002	0.0003	0.0002	0.0002	0.0001	0.0001	0.0001	0.0003	5.40%:A	0.0001	0.0002	0	0.0002	0.0002	0.0002	0.0002	0.0002	0.0002	0.0001	0.0001	0.0003	0.0005	0.0001	0.0005	0.0001	0.0002	0.0003	0.0002
JG00305Pre	42392	0.0001	0.0002	0.0021	0.0012	0.0004	0.001	0.0004	0.004	0.0002	0.0001	0.0001	0.0001	0.0014	0.0009	0.0004	0.0007	0.0015	0.0003	0.0002	0.0001	0.0002	0.0004	0.0005	0.0001	0.0001	0.0002	0.0004	0.0005	0.0002	0.0001	0.0005	0.0001	0.0001	1.37%:A	0.0002	0.0001	0.0001	0.0002	0.0002	0.0001	0.0003	0.0003	0.0002	0.0006	0.0001	0.0002	0.0002	0.0005
JG00503Post	52321	0.0001	0.0003	0.0015	0.0012	0.0005	0.001	0.0004	0.0036	0.0002	0.0001	0.0002	0.0002	0.0012	0.0006	0.0004	0.0006	0.0011	0.0002	0.0002	0.0002	0.0002	0.0001	0.0003	0.0002	0.0002	0.0001	0.0002	0.0002	0.0002	0.0001	0.0002	0.0002	0.0002	0.0003	0.0001	0.0002	0.0001	0.0002	0.0002	0.0002	0.0002	0.0004	0.0001	0.0005	0.0002	0.0002	0.0002	0.0002
JG00503Pre	58444	0.0002	0.0002	0.0013	0.0013	0.0003	0.0009	0.0004	0.0031	0.0001	0.0001	0.0001	0.0001	0.0014	0.0009	0.0003	0.0006	0.0012	0.0002	0.0004	0.0003	0.0002	0.0002	0.0003	0.0002	0.0002	0.0001	0.0002	0.0002	0.0002	0.0002	0.0002	0.0001	0.0002	0.0002	0.0001	0.0001	0.0002	0.0008	0.0001	0.0001	0.0002	0.0006	0.0001	0.0005	0.0001	0.0003	0.0002	0.0002
JG00504Post	32253	0.0001	0.0002	0.0016	0.0013	0.0004	0.0006	0.0003	0.0037	0.0001	0.0001	0.0002	0.0001	0.0009	0.0007	0.0003	0.0006	0.0011	0.0004	0.0002	0.0001	0.0001	0.0001	0.0001	0.0001	0.0002	0.0002	0.0001	0.0002	0.0002	0.0001	0.0002	0.0004	0.0002	0.0001	0.0002	0.0002	0.0001	0.0002	0.0001	0.0001	0.0004	0.0002	0.0001	0.0004	0	0.0003	0.0002	0.0002
JG00504Pre	55859	0.0001	0.0002	0.0014	0.0012	0.0003	0.0008	0.0004	0.0038	0.0001	0.0001	0.0001	0.0002	0.0014	0.0007	0.0002	0.0004	0.0012	0.0002	0.0001	0.0002	0.0002	0.0002	0.0001	0.0001	0.0002	0.0001	0.0002	0.0002	0.0003	0.0001	0.0002	0.0001	0.0001	0.0001	0.0001	0.0002	0.0001	0.0002	0.0002	0.0002	0.0002	0.0005	0.0001	0.0005	0.0002	0.0003	0.0004	0.0002
JG00804Post	40334	0.0001	0.0002	0.0014	0.0009	0.0004	0.0007	0.0004	0.004	0.0001	0	0.0001	0.0001	0.0011	0.0008	0.0004	0.0006	0.0009	0.0003	0.0002	0.0002	0.0003	0.0002	0.0001	0.0002	0.0002	0.0001	0.0001	0.0004	0.0001	0.0002	0.0002	0.0001	0.0001	0.0002	0.0002	0.0001	0.0001	0.0002	0.0001	0.0002	0.0002	0.0008	0.0002	0.0008	0	0.0002	0.0002	0.0002
JG00804Pre	57490	0.0002	0.0002	0.0015	0.001	0.0003	0.0007	0.0003	0.0038	0.0001	0.0001	0.0001	0.0001	0.0018	0.0005	0.0004	0.0006	0.0009	0.0003	0.0002	0.0003	0.0002	0.0004	0.0003	0.0001	0.0003	0.0002	0.0003	0.0004	0.0002	0.0001	0.0003	0.0001	0.0002	0.0001	0.0002	0.0003	0.0002	0.0001	0.0002	0.0001	0.0002	0.0005	0.0001	0.0004	0.0002	0.0004	0.0002	0.0002
JG01204Post	55216	0.0002	0.0002	0.0012	0.001	0.0003	0.0007	0.0005	0.0038	0.0002	0.0001	0.0002	0.0001	0.0012	0.0006	0.0004	0.0005	0.0008	0.0002	0.0003	0.0002	0.0003	0.0002	0.0001	0.0001	0.0002	0.0001	0.0001	0.0003	0.0003	0.0001	0.0002	0.0001	0.0001	0.0004	0.0001	0.0003	0.0002	0.0002	0.0002	0.0002	0.0002	0.0005	0.0001	0.0004	0.0001	0.0003	0.0002	0.0002
JG01204Pre	49982	0.0002	0.0002	0.0015	0.0011	0.0004	0.0005	0.0004	0.0033	0.0001	0	0.0001	0.0001	0.0011	0.0006	0.0003	0.0005	0.0011	0.0003	0.0002	0.0002	0.0002	0.0003	0.0002	0.0001	0.0001	0.0002	0.0002	0.0003	0.0002	0.0001	0.0003	0.0001	0.0004	0.0002	0.0001	0.0003	0.0002	0.0001	0.0003	0.0001	0.0001	0.0004	0.0001	0.0005	0.0001	0.0002	0.0006	0.0002
JG01305Post	33611	0.0001	0.0001	0.0021	0.0011	0.0003	0.0009	0.0004	0.0037	0.0001	0.0001	0.0001	0.0001	0.001	0.0006	0.0004	0.0004	0.001	0.0001	0.0002	0.0002	0.0002	0.0004	0.0003	0.0001	0.0003	0.0001	0.0003	0.0003	0.0004	0.0001	0.0003	0.0001	0.0003	0.0001	0.0001	0.0003	0.0001	0.0001	0.0002	0.0002	0.0002	0.0004	0.0001	0.0018	0.0001	0.0002	0.0003	0.0004
JG01305Pre	16653	0.0002	0.0002	0.0013	0.0012	0.0005	0.0008	0.0007	0.0036	0.0002	0	0.0002	0.0002	0.0011	0.0006	0.0005	0.0007	0.001	0.0001	0.0004	0.0004	0.0001	0.0002	0.0002	0.0002	0.0002	0.0004	0.0002	0.0004	0.0003	0.0001	0.0002	0.0001	0.0002	0.0002	0.0016	0.0002	0.0002	0.0004	0.0001	0.0002	0.0003	0.0006	0	0.001	0.0001	0.0005	0.0003	0.0002
JG01307Post	36915	0.0001	0.0002	0.0013	0.001	0.0004	0.0006	0.0004	0.0037	0.0001	0.0001	0.0001	0.0001	0.0014	0.0007	0.0004	0.0003	0.0014	0.0003	0.0002	0.0002	0.0002	0.0003	0.0003	0.0001	0.0001	0.0001	0.0003	0.0003	0.0002	0.0002	0.0004	0.0002	0.0002	0.0002	0.0001	0.0002	0.0001	0.0001	0.0001	0.0001	0.0002	0.0004	0.0001	0.0005	0.0001	0.0002	0.0003	0.0003
JG01307Pre	25448	0.0002	0.0002	0.0016	0.0009	0.0004	0.0008	0.0004	0.0034	0.0001	0	0.0002	0.0002	0.0011	0.0006	0.0004	0.0004	0.0013	0.0001	0.0004	0.0003	0.0002	0.0004	0.0004	0.0001	0.0002	0.0002	0.0004	0.0003	0.0004	0	0.0007	0.0001	0	0.0001	0.0024	0.0002	0.0002	0.0001	0.0002	0	0.0001	0.0004	0.0001	0.0006	0.0002	0.0003	0.0004	0.0005
JG01803Post	60279	0.0001	0.0002	0.0015	0.0009	0.0004	0.0008	0.0003	0.0036	0.0001	0.0001	0.0001	0.0002	0.0013	0.0005	0.0002	0.0005	0.001	0.0002	0.0002	0.0003	0.0002	0.0002	0.0002	0.0001	0.0002	0.0001	0.0003	0.0001	0.0003	0.0001	0.0003	0.0001	0.0001	0.0001	0.0001	0.0002	0.0001	0.0002	0.0001	0.0001	0.0003	0.0003	0.0001	0.0008	0.0001	0.0002	0.0002	0.0002
JG01803Pre	2185	0	0	0.0014	0.0018	0.0009	0.0018	0.0005	0.0028	0	0	0.0009	0.0005	0.0014	0.0014	0.0005	0.0014	0.0009	0	0.0009	0.0005	0.0005	0.0005	0.0005	0.0005	0.0018	0.0005	0.0005	0.0005	0	0.0005	0	0.0005	0	0	0.0005	0	0.0005	0.0009	0.0005	0.0005	0.0009	0.0005	0.0005	0.0014	0.0005	0.0014	0.0005	0
JG05003Post	53495	0.0001	0.0002	0.0014	0.0009	0.0004	0.0006	0.0004	0.0039	0.0001	0.0001	0.0001	0.0001	0.0013	0.0007	0.0004	0.0006	0.0015	0.0002	0.0002	0.0003	0.0003	0.0003	0.0002	0.0001	0.0002	0.0001	0.0005	0.0003	0.0001	0.0001	0.0002	0.0001	0.0001	0.0003	0.0001	0.0003	0.0001	0.0004	0.0002	0.0002	0.0002	0.0004	0.0001	0.0005	0.0001	0.0002	0.0002	0.0002
JG05003Pre	31627	0.0002	0.0001	0.0014	0.0012	0.0004	0.0007	0.0002	0.0037	0.0001	0.0002	0.0001	0.0001	0.0012	0.0004	0.0003	0.0004	0.0011	0.0002	0.0003	0.0001	0.0003	0.0003	0.0003	0.0001	0.0001	0.0002	0.0004	0.0003	0.0001	0.0003	0.0004	0.0001	0.0003	0.0002	0.0002	0.0002	0.0002	0.0001	0.0001	0.0001	0.0002	0.0003	0.0001	0.0004	0.0002	0.0003	0.0007	0.0009
JG05004Post	23841	0.0001	0.0003	0.0017	0.001	0.0003	0.001	0.0004	0.0035	0.0003	0.0001	0.0001	0.0002	0.0015	0.0007	0.0004	0.0003	0.0009	0.0002	0.0001	0.0001	0.0002	0.0002	0.0001	0.0001	0.0002	0.0002	0.0002	0.0001	0.0003	0	0.0003	0	0	0.0003	0	0.0002	0.0002	0.0002	0.0001	0.0002	0.0002	0.0001	0	0.0007	0.0001	0.0004	0.0002	0.0003
JG05004Pre	50083	0.0002	0.0002	0.0013	0.0012	0.0004	0.0007	0.0003	0.0035	0.0001	0.0001	0.0001	0.0001	0.0011	0.0007	0.0002	0.0005	0.001	0.0001	0.0002	0.0002	0.0002	0.0006	0.0002	0.0001	0.0002	0.0002	0.0002	0.0002	0.0002	0	0.0003	0.0001	0.0001	0.0001	0.0001	0.0002	0.0001	0.0002	0.0002	0.0002	0.0003	0.0003	0.0002	0.0003	0.0001	0.0002	0.0002	0.0003
JG05005Post	25747	0.0002	0.0001	0.0014	0.0009	0.0005	0.001	0.0004	0.0039	0.0002	0.0002	0.0001	0.0002	0.0012	0.0007	0.0005	0.0006	0.0015	0.0002	0.0002	0.0002	0.0002	0.0002	0.0002	0	0.0001	0.0001	0.0003	0.0002	0.0002	0.0003	0.0003	0	0.0001	0.0002	0.0001	0.0004	0.0001	0.0001	0.0002	0.0001	0.0004	0.0002	0	0.0002	0.0001	0.0002	0.0002	0.0002
JG05005Pre	22086	0.0002	0.0001	0.0014	0.0013	0.0004	0.0009	0.0003	0.0036	0.0001	0.0001	0.0001	0.0001	0.0015	0.0004	0.0002	0.0005	0.0009	0	0.0003	0	0.0002	0.0005	0.0003	0.0002	0.0002	0.0001	0.0002	0.0001	0.0002	0.0002	0.0002	0.0001	0.0001	0.0001	0.0001	0.0002	0.0001	0.0002	0.0002	0.0001	0.0002	0.0004	0	0.0002	0.0002	0.0003	0.0005	0.0002
JG05006Post	54564	0.0002	0.0002	0.0015	0.001	0.0004	0.0009	0.0003	0.0034	0.0001	0.0001	0.0001	0.0001	0.0013	0.0006	0.0003	0.0005	0.0011	0.0003	0.0002	0.0002	0.0002	0.0002	0.0002	0.0001	0.0001	0.0001	0.0002	0.0001	0.0001	0.0001	0.0002	0	0.0001	0.0003	0.0001	0.0002	0.0001	0.0002	0.0002	0.0002	0.0002	0.0005	0.0001	0.0004	0	0.0002	0.0004	0.0002
JG05006Pre	45399	0.0003	0.0002	0.0018	0.0011	0.0005	0.0006	0.0004	0.0042	0.0002	0.0001	0.0002	0.0002	0.0013	0.0007	0.0004	0.0005	0.0015	0.0003	0.0002	0.0003	0.73%:T	0.0002	0.0002	0.0001	0.0002	0.0001	0.0002	0.0002	0.0002	0.0002	0.0002	0.0001	0.0002	0.0004	0.0002	0.0003	0.0002	0.0002	0.0004	0.0003	0.0002	0.0007	0.0002	0.0007	0.0002	0.0003	0.0004	0.0002
JG05104Post	65334	0.0002	0.0002	0.0015	0.0012	0.0004	0.0007	0.0004	0.0037	0.0001	0	0.0001	0.0001	0.0013	0.0005	0.0003	0.0004	0.0011	0.0002	0.0002	0.0002	0.0002	0.0002	0.0002	0.0001	0.0002	0.0001	0.0002	0.0002	0.0001	0.0001	0.0002	0.0001	0.0001	0.0001	0.0001	0.0002	0.0001	0.0002	0.0002	0.0002	0.0003	0.0004	0.0001	0.0005	0.0001	0.0002	0.0003	0.0002
JG05104Pre	12070	0.0002	0.0003	0.0013	0.0011	0.0004	0.001	0.0004	0.0037	0.0001	0.0002	0.0001	0.0002	0.0009	0.0008	0.0006	0.0007	0.0012	0.0003	0.0004	0.0002	0.0002	0.0003	0.0005	0.0001	0.0001	0.0001	0.0003	0.0002	0.0001	0.0001	0.0003	0.0001	0.0002	0.0004	0.0002	0.0001	0.0001	0.0001	0.0002	0.0001	0.0003	0.0002	0.0001	0.0006	0.0002	0.0001	0.0001	0.0002
JG05506Post	57686	0.0002	0.0002	0.0014	0.0011	0.0003	0.0006	0.0003	0.0044	0.0001	0.0001	0.0001	0.0001	0.0014	0.0006	0.0003	0.0005	0.0011	0.0002	0.0003	0.0002	0.0003	0.0003	0.0003	0.0001	0.0002	0.0001	0.0003	0.0003	0.0002	0.0002	0.0003	0	0.0001	0.0002	0.0002	0.0002	0.0001	0.0002	0.0002	0.0003	0.0002	0.0005	0.0001	0.0004	0.0001	0.0002	0.0002	0.0002
JG05506Pre	55117	0.0001	0.0001	0.0012	0.0009	0.0005	0.0006	0.0004	0.0035	0	0.0001	0.0002	0.0001	0.0009	0.0005	0.0003	0.0007	0.0008	0.0003	0.0002	0.0003	0.0002	0.0002	0.0001	0.0001	0.0002	0.0002	0.0003	0.0002	0.0002	0.0002	0.0003	0.0001	0.0001	0.0003	0.0001	0.0003	0.0001	0.0002	0.0001	0.0002	0.0003	0.0007	0.0001	0.0009	0.0001	0.0002	0.0003	0.0002
JG05603Post	18043	0.0001	0.0002	0.0016	0.0012	0.0003	0.0004	0.0004	0.0047	0.0002	0.0001	0.0002	0.0002	0.0007	0.0004	0.0004	0.0006	0.0011	0.0002	0.0002	0.0002	0.0002	0.0002	0.0003	0.0001	0.0003	0.0001	0.0002	0.0002	0.0003	0	0.0002	0.0001	0.0002	0.0001	0.0002	0.0001	0.0002	0.0003	0.0002	0.0001	0.0002	0.0006	0.0002	0.0006	0.0001	0.0001	0.0003	0.0002
JG05603Pre	24275	0.0006	0.0002	0.0014	0.001	0.0003	0.0016	0.0005	0.0036	0.0001	0.0001	0.0001	0.0002	0.0012	0.0007	0.0003	0.0008	0.001	0.0004	0.0004	0.0002	0.0004	0.0004	0.0003	0.0001	0.0001	0.0001	0.0003	0.0003	0.0002	0.0001	0.0003	0.0002	0.0005	0.0008	0.0002	0.0008	0.0002	0.0002	0.0002	0.0002	0.0005	0.0006	0.0002	0.0008	0.0001	0.0005	0.0003	0.0002
JG05803Post	32894	0.0002	0.0002	0.0014	0.001	0.0003	0.0008	0.0004	0.0034	0.0001	0.0002	0.0001	0.0001	0.0008	0.0006	0.0003	0.0006	0.0011	0.0001	0.0002	0.0001	0.0002	0.0002	0.0002	0	0.0002	0.0002	0.0002	0.0002	0.0002	0.0001	0.0002	0.0001	0.0001	0.0002	0.0001	0.0002	0.0001	0.0002	0.0002	0.0001	0.0004	0.0002	0.0001	0.0012	0.0001	0.0002	0.0003	0.0002
JG05803Pre	75358	0.0001	0.0002	0.0014	0.001	0.0004	0.0007	0.0003	0.0033	0.0001	0.0001	0.0001	0.0001	0.0012	0.0007	0.0003	0.0006	0.0011	0.0003	0.0002	0.0002	0.0002	0.0003	0.0002	0.0002	0.0002	0.0001	0.0002	0.0002	0.0002	0.0001	0.0002	0.0001	0.0001	0.0003	0.0001	0.0001	0.0001	0.0002	0.0002	0.0002	0.0003	0.0004	0.0001	0.0007	0.0001	0.0001	0.0002	0.0002
JG05806Post	61484	0.0002	0.0002	0.0017	0.001	0.0004	0.0008	0.0003	0.0033	0.0001	0.0001	0.0001	0.0001	0.0012	0.0004	0.0003	0.0005	0.001	0.0002	0.0001	0.0001	0.0002	0.0002	0.0002	0.0001	0.0002	0.0001	0.0001	0.0002	0.0002	0.0001	0.0002	0.0001	0.0001	0.0002	0.0001	0.0002	0.0002	0.0002	0.0002	0.0001	0.0002	0.0004	0.0001	0.0036	0.0001	0.0002	0.0002	0.0002
JG05806Pre	30472	0.0002	0.0003	0.0015	0.0012	0.0005	0.0009	0.0003	0.0034	0.0001	0.0001	0	0	0.0009	0.0007	0.0003	0.0005	0.0012	0.0002	0.0004	0.0001	0.0002	0.0003	0.0002	0.0002	0.0002	0.0001	0.0002	0.0004	0.0001	0.0002	0.0002	0	0.0001	0.0003	0.0001	0.0002	0.0001	0.0001	0.0002	0.0001	0.0003	0.0004	0.0001	0.0004	0.0002	0.0002	0.0002	0.0002
JG05907Post	39370	0.0002	0.0002	0.0014	0.001	0.0004	0.0007	0.0004	0.004	0.0002	0.0001	0.0001	0.0001	0.0012	0.0004	0.0004	0.0006	0.0011	0.0001	0.0002	0.0002	0.0003	0.0003	0.0002	0.0001	0.0001	0.0001	0.0003	0.0002	0.0006	0.0001	0.0003	0.0002	0.0002	0.0002	0.0001	0.0003	0.0002	0.0001	0.0003	0.0001	0.0002	0.0005	0.0002	0.0007	0.0001	0.0002	0.0003	0.0002
JG05907Pre	46009	0.0001	0.0001	0.0014	0.001	0.0005	0.0009	0.0003	0.0036	0.0001	0.0001	0.0001	0.0002	0.0013	0.0007	0.0004	0.0005	0.0013	0.0001	0.0003	0.0003	0.0002	0.0001	0.0003	0.0001	0.0001	0.0006	0.0002	0.0004	0.0002	0.0001	0.0003	0.0001	0.0001	0.0002	0.0001	0.0003	0.0001	0.0002	0.0002	0.0002	0.0002	0.0005	0.0001	0.0005	0.0001	0.0004	0.0002	0.0003
JG05909Post	22250	0.0001	0.0003	0.0014	0.0012	0.0005	0.0009	0.0004	0.004	0.0002	0	0.0002	0	0.0015	0.0007	0.0004	0.0006	0.0012	0.0002	0.0003	0.0002	0.0004	0.0002	0.0003	0.0001	0.0002	0.0001	0.0002	0.0002	0.0001	0.0001	0.0002	0.0001	0.0003	0.0002	0.0002	0.0002	0.0002	0.0002	0.0001	0	0.0007	0.0003	0	0.0003	0.0001	0.0004	0.0002	0.0002
JG05909Pre	40464	0.0001	0.0001	0.0015	0.0008	0.0004	0.0008	0.0004	0.0038	0.0001	0.0001	0.0001	0.0001	0.0015	0.0006	0.0003	0.0005	0.001	0.0002	0.0002	0.0001	0.0002	0.0002	0.0002	0.0001	0.0001	0	0.0002	0.0002	0.0002	0.0001	0.0001	0.0001	0.0001	0.0002	0.0001	0.0002	0.0001	0.0002	0.0001	0.0002	0.0001	0.0003	0.0002	0.0005	0	0.0002	0.0003	0.0001
JG06207Post	33121	0.0001	0.0002	0.0016	0.0011	0.0004	0.001	0.0004	0.0031	0.0001	0.0001	0.0002	0	0.0008	0.0005	0.0004	0.0003	0.0012	0	0.0002	0.0001	0.0002	0.0002	0.0003	0	0.0001	0.0002	0.0002	0.0002	0.0003	0.0002	0.0003	0.0001	0.0003	0.0002	0.0001	0.0002	0.0002	0.0002	0.0003	0.0002	0.0005	0.0003	0.0002	0.0005	0.0002	0.0002	0.0002	0.0002
JG06207Pre	55229	0.0001	0.0002	0.0014	0.0012	0.0003	0.0008	0.0004	0.0035	0.0002	0	0.0001	0.0001	0.0016	0.0008	0.0003	0.0005	0.0018	0.0002	0.0002	0.0001	0.0003	0.0002	0.0003	0.0001	0.0001	0.0001	0.0003	0.0002	0.0002	0.0002	0.0002	0.0001	0.0001	0.0002	0.0001	0.0001	0.0003	0.0003	0.0001	0.0001	0.0001	0.0004	0.0002	0.0006	0.0001	0.0004	0.0003	0.0003
JG06801Post	68574	0.0002	0.0002	0.0014	0.0009	0.0004	0.0008	0.0004	0.0034	0.0001	0.0001	0.0002	0.0001	0.0013	0.0005	0.0002	0.0006	0.001	0.0001	0.0002	0.0001	0.0002	0.0003	0.0003	0.0001	0.0001	0.0001	0.0003	0.0003	0.0002	0.0001	0.0004	0	0.0001	0.0002	0.0002	0.0002	0.0002	0.0002	0.0002	0.0002	0.0003	0.0004	0.0001	0.0005	0.0002	0.0001	0.0001	0.0004
JG06801Pre	17104	0.0001	0.0001	0.0022	0.0009	0.0003	0.0006	0.0004	0.004	0.0002	0.0002	0.0001	0.0001	0.0012	0.0006	0.0005	0.0004	0.0015	0.0002	0.0004	0.0002	0.0004	0.0003	0.0001	0.0002	0.0004	0.0001	0.0002	0.0001	0.0002	0.0002	0.0002	0.0001	0.0001	0.0001	0.0002	0.0001	0.0002	0.0002	0.0001	0.0004	0.0002	0.0002	0.0002	0.0005	0.0001	0.0001	0.0003	0.0002
JG06804Post	45361	0.0002	0.0001	0.0014	0.0012	0.0005	0.0008	0.0003	0.0036	0	0.0001	0.0002	0.0001	0.0011	0.0005	0.0002	0.0006	0.0009	0.0002	0.0002	0.0002	0.0002	0.0003	0.0003	0	0.0001	0.0002	0.0003	0.0002	0.0003	0.0002	0.0002	0.0002	0.0002	0.0003	0.0001	0.0002	0.0002	0.0002	0.0003	0.0004	0.0002	0.0006	0.0002	0.0004	0.0001	0.0002	0.0003	0.0002
JG06804Pre	31160	0.0002	0.0001	0.0014	0.0009	0.0005	0.0009	0.0003	0.0034	0.0001	0.0001	0.0001	0.0002	0.0015	0.001	0.0003	0.0007	0.0011	0.0003	0.0003	0.0002	0.0004	0.0003	0.0002	0.0002	0.0001	0.0001	0.0001	0.0004	0.0003	0.0008	0.0002	0	0.0001	0.0003	0.0001	0.0003	0.0002	0.0003	0.0004	0.0004	0.0002	0.0007	0.0002	0.0006	0	0.0002	0.0003	0.0002
JG07006Post	53552	0.0001	0.0002	0.0015	0.0009	0.0004	0.0007	0.0003	0.0036	0.0002	0	0.0001	0.0002	0.0012	0.0004	0.0004	0.0005	0.0011	0.0002	0.0002	0.0002	0.0003	0.0003	0.0003	0.0001	0.0001	0.0001	0.0002	0.0008	0.0002	0.0001	0.0002	0.0001	0.0001	0.0003	0.0002	0.0001	0.0002	0.0002	0.0002	0.0001	0.0003	0.0005	0.0001	0.0005	0.0001	0.0004	0.0002	0.0002
JG07006Pre	55926	0.0001	0.0001	0.0013	0.001	0.0004	0.0007	0.0004	0.0039	0.0001	0.0001	0.0002	0.0002	0.0013	0.0006	0.0003	0.0005	0.0016	0.0002	0.0002	0.0002	0.0001	0.0002	0.0002	0.0001	0.0003	0.0001	0.0002	0.0002	0.0002	0.0002	0.0001	0.0001	0.0001	0.0001	0.0001	0.0002	0.0002	0.0002	0.0001	0.0002	0.0003	0.0003	0.0001	0.0009	0.0001	0.0003	0.0003	0.0001
TK00206Post	35891	0.0001	0.0002	0.0017	0.001	0.0004	0.0007	0.0004	0.0033	0.0001	0.0002	0.0001	0.0001	0.0014	0.0005	0.0005	0.0005	0.0013	0.0003	0.0001	0.0001	0.0003	0.0004	0.0003	0	0.0002	0.0001	0.0004	0.0001	0.0001	0.0001	0.0006	0.0001	0.0001	0.0003	0.0001	0.0002	0.0001	0.0002	0.0001	0.0001	0.0001	0.0003	0.0002	0.0004	0.0001	0.0001	0.0003	0.0004
TK00206Pre	52049	0.0002	0.0002	0.002	0.0012	0.0003	0.0008	0.0004	0.0039	0.0001	0.0001	0.0001	0.0001	0.0012	0.0004	0.0003	0.0004	0.0014	0.0001	0.0002	0.0002	0.0002	0.0001	0.0002	0.0001	0.0002	0.0001	0.0003	0.0003	0.0002	0.0001	0.0003	0	0.0002	0.0001	0.0001	0.0002	0.0001	0.0002	0.0001	0.0001	0.0002	0.0004	0.0002	0.0006	0.0007	0.0002	0.0002	0.0003
TK00512Post	45601	0.0002	0.0002	0.0017	0.0008	0.0005	0.0007	0.0004	0.004	0.0002	0	0.0002	0.0003	0.0012	0.0005	0.0003	0.0004	0.0013	0.0002	0.0002	0.0001	0.0002	0.0005	0.0004	0.0001	0.0001	0.0001	0.0004	0.0002	0.0002	0.0001	0.0004	0.0001	0.0003	0.0001	0.0001	0.0002	0.0002	0.0002	0.0002	0.0002	0.0002	0.0004	0.0001	0.0005	0.0001	0.0002	0.0003	0.0004
TK00512Pre	19263	0.0002	0.0002	0.0023	0.0011	0.0004	0.0007	0.0004	0.0044	0.0002	0.0002	0.0001	0.0001	0.0012	0.0007	0.0002	0.0004	0.0015	0.0001	0.0004	0.0002	0.0002	0.0002	0.0002	0.0001	0.0004	0.0003	0.0003	0.0003	0.0008	0.0001	0.0004	0.0002	0.0002	0.0002	0.0001	0.0002	0.0001	0.0002	0.0002	0.0001	0.0003	0.0003	0.0001	0.0006	0.0001	0.0001	0.0004	0.0002
WC01202Post	75788	0.0003	0.0002	0.0015	0.0009	0.0004	0.0012	0.0003	0.0036	0.0001	0.0001	0.0003	0.0001	0.0008	0.0005	0.0003	0.0005	0.0011	0.0002	0.0002	0.0002	0.0004	0.0002	0.0002	0.0001	0.0002	0.0002	0.0003	0.0002	0.0003	0.0002	0.0002	0.0002	0.0003	0.0006	0.0003	0.0005	0.0001	0.0003	0.0002	0.0002	0.0002	0.0008	0.0002	0.0006	0.0002	0.0003	0.0003	0.0002
WC01202Pre	39731	0.0001	0.0002	0.0013	0.0012	0.0004	0.001	0.0004	0.0046	0.0001	0.0001	0.0001	0.0002	0.0013	0.0006	0.0003	0.0007	0.0012	0.0003	0.0002	0.0002	0.0006	0.0003	0.0003	0.0002	0.0002	0.0001	0.0003	0.0003	0.0002	0.0002	0.0002	0.0001	0.0002	0.0001	0.0001	0.0001	0.0001	0.0001	0.0002	0.0003	0.0003	0.0004	0.0002	0.0005	0.0002	0.0003	0.0002	0.0002
[truncated: 178 more columns]
