# Supplementary material for: Application of multiplex amplicon deep-sequencing (MAD-seq) to screen for putative drug resistance markers in the Necator americanus isotype-1 β-tubulin gene
Source: Sci Rep. 2022 Jul 6;12:11459. doi: 10.1038/s41598-022-15718-1 (PMC9259660; doi:10.1038/s41598-022-15718-1)
Supplement: Supplementary file 2 — Supplementary Information 2. [file 41598_2022_15718_MOESM2_ESM.xlsx]

## Sheet: results_03282019.txt
Table Legends
Table S2 – Highest alternate allele frequency distribution (indel) across the 30 pre and post treatment samples for E198A/F200Y amplicon
	F200Y	F200Y	F200Y	F200Y	F200Y	F200Y	F200Y	F200Y	F200Y	F200Y	F200Y	F200Y	F200Y	F200Y	F200Y	F200Y	F200Y	F200Y	F200Y	F200Y	F200Y	F200Y	F200Y	F200Y	F200Y	F200Y	F200Y	F200Y	F200Y	F200Y	F200Y	F200Y	F200Y	F200Y	F200Y	F200Y	F200Y	F200Y	F200Y	F200Y	F200Y	F200Y	F200Y	F200Y	F200Y	F200Y	F200Y	F200Y	F200Y
	Read	1	2	3	4	5	6	7	8	9	10	11	12	13	14	15	16	17	18	19	20	21	22	23	24	25	26	27	28	29	30	31	32	33	34	35	36	37	38	39	40	41	42	43	44	45	46	47	48
Sample	Depth	T	C	G	C	G	G	G	C	G	C	G	T	A	T	T	C	T	T	T	T	C	G	A	C	G	C	C	G	T	T	T	T	T	A	A	A	A	T	A	C	C	A	C	T	G	G	A	A
JG00104Post	67	0	0	0	0	0	0	0	0	0	0	0	0	0	0	0	0	0	0	0	0	0	0	0	0	4.55%:A	0	0	0	0	0	0	0	1.52%:A	1.52%:T	0	0	0	0	0	0	0	0	0	0	0	0	0	0
JG00104Pre	92541	0.0001	0.0007	0.0006	0.0006	0.001	0.0003	0.0024	0.0007	0.0008	0.0008	0.0016	0.0002	0.0003	0.0001	0.0001	0.0003	0.0006	0.0002	0.0002	0	0.0004	0.0004	0.0002	0.0002	0.0016	0.0001	0.0002	1.12%:T	0.0017	0.0001	0.0002	0.0001	0.0003	0.0003	0.0002	0.0002	0.0001	0.0001	0.0002	0.0001	0.0001	0.0001	0.0001	0.0003	0.0002	0.0001	0.0002	0.0002
JG00108Post	104243	0.0001	0.0006	0.0004	0.0005	0.0009	0.0003	0.0006	0.0006	0.0004	0.0006	0.0012	0.0003	0.0002	0.0001	0.0001	0.0001	0.0005	0.0001	0.0002	0.0001	0.0006	0.0019	0.0002	0.0004	2.58%:A	0.0001	0.0002	0.0007	0.0012	0.0001	0.0001	0.0001	0.0003	0.0002	0.0001	0.0001	0.0001	0.0001	0.0001	0.0002	0.0001	3.46%:T	3.47%:T	0.0002	0.0001	0.0001	0.0002	0.0002
JG00108Pre	85447	0.0002	0.0007	0.0007	0.0005	0.0008	0.0004	0.0022	0.0007	0.0008	0.0008	0.0017	0.0003	0.0003	0.0001	0.0001	0.0002	0.0009	0.0001	0.0002	0.0001	0.0003	0.0003	0.0002	0.0005	0.003	0.0001	0.0003	0.0008	0.004	0.0002	0.0001	0.0001	0.0003	0.0002	0.0002	0.0001	0.0001	0.0001	0.0001	0.0001	0.0001	0.0001	0	0.0039	0.0002	0.0001	0.0002	0.0001
JG00206Post	84287	0.0002	0.0007	0.0005	0.0005	0.0009	0.0003	0.0008	0.0005	0.0005	0.0006	0.0013	0.0001	0.0003	0.0001	0.0001	0.0001	0.0006	0.0002	0.0001	0.0001	0.0003	0.0001	0.0003	0.0003	0.0012	0	0.0002	0.0006	0.0016	0.0001	0.0001	0.0001	0.0003	0.0002	0.0003	0.0001	0.0002	0.0001	0.0002	0.0001	0.0001	0.0002	0.0001	0.0002	0.0001	0	0.0002	0.0002
JG00206Pre	104898	0.0001	0.0008	0.0006	0.0005	0.0008	0.0005	0.0022	0.0008	0.0007	0.0008	0.0019	0.0002	0.0002	0.0001	0.0001	0.0002	0.0009	0.0001	0.0002	0.0001	0.0004	0.0003	0.0001	0.0004	0.0016	0.0004	0.0002	0.001	0.0012	0.0002	0.0001	0.0002	0.0003	0.0002	0.0002	0.0001	0.0001	0.0002	0.0002	0.0002	0.0001	0.0001	0.0001	0.0002	0.0001	0.0001	0.0003	0.0002
JG00304Post	122547	0.0002	0.0007	0.0004	0.0004	0.0008	0.0003	0.0008	0.0006	0.0006	0.0004	0.0012	0.0002	0.0001	0.0001	0.0001	0.0001	0.0004	0.0001	0.0001	0.0001	0.0003	0.0002	0.0002	0.0004	0.0015	0.0001	0.0002	0.0007	0.0011	0.0002	0.0001	0.0002	0.0004	0.0002	0.0002	0.0001	0.0001	0.0002	0.0002	0.0001	0.0001	0.0001	0.0001	0.0002	0.0001	0.0001	0.0002	0.0001
JG00304Pre	85680	0.0001	0.0006	0.0004	0.0005	0.0009	0.0004	0.0025	0.0008	0.0005	0.0006	0.0018	0.0002	0.0003	0.0002	0.0002	0.0001	0.001	0.0001	0.0002	0.0001	0.0003	0.0003	0.0004	0.0003	0.0018	0.0001	0.0002	0.0007	0.0014	0.0001	0.0001	0.0002	0.0002	0.0002	0.0002	0.0002	0.0001	0.0001	0.0002	0.0002	0.0001	0.0002	0.0001	0.0009	0.0001	0	0.0002	0.0001
JG00305Post	95860	0.0003	0.0005	0.0004	0.0005	0.0009	0.0003	0.0007	0.0006	0.0006	0.0005	0.0012	0.0001	0.0001	0.0001	0.0001	0.0001	0.0005	0.0001	0.0001	0	0.001	0.0003	0.0002	0.0005	0.0028	0.0001	0.0002	0.0008	0.0011	0.0001	0.0001	0.0001	0.0003	0.0002	0.0002	0.0001	0.0001	0.0001	0.0001	0.0001	0.0001	17.98%:T	17.98%:T	0.0003	0.0001	0.0001	0.0002	0.0001
JG00305Pre	82374	0.0002	0.0006	0.0004	0.0004	0.0011	0.0005	0.0024	0.0008	0.0007	0.0007	0.0015	0.0002	0.0003	0.0001	0.0002	0.0003	0.0007	0.0002	0.0001	0.0001	0.004	0.0002	0.0003	0.0003	0.0021	0.0001	0.0002	0.0008	0.0011	0.0002	0.0001	0.0001	0.0004	0.0003	0.0003	0.0002	0.0002	0.0001	0.0003	0.0001	0.0001	0.0002	0	0.0003	0.0002	0.0001	0.0001	0.0002
JG00503Post	62018	0.0002	0.0008	0.0004	0.0004	0.0009	0.0002	0.0007	0.0004	0.0005	0.0005	0.0011	0.0001	0.0001	0.0001	0.0001	0.0001	0.0004	0.0001	0.0001	0.0001	0.0002	0.0001	0.0001	0.0005	0.0012	0	0.0002	0.0006	0.0013	0.0001	0.0006	0.0002	0.0014	0.0002	0.0001	0.0001	0.0001	0.0001	0.0002	0	0.0001	0.0001	0.0001	0.0002	0.0001	0.0001	0.0002	0.0001
JG00503Pre	89807	0.0002	0.0009	0.0006	0.0005	0.0009	0.0006	0.0021	0.0006	0.0008	0.0008	0.0014	0.0002	0.0004	0.0003	0.0001	0.0002	0.0007	0.0001	0.0002	0.0001	0.0004	0.0002	0.0001	0.0003	0.0019	0.0002	0.0002	0.0014	0.0012	0.0001	0.0001	0.0002	0.0004	0.0003	0.0001	0.0002	0.0001	0.0002	0.0006	0.0002	0.0001	0.0001	0.0001	0.0003	0.0001	0.0001	0.0002	0.0001
JG00504Post	93114	0.0002	0.0005	0.0003	0.0005	0.0009	0.0004	0.0006	0.0005	0.0007	0.0004	0.0011	0.0002	0.0001	0.0002	0.0001	0.0001	0.0005	0.0001	0.0002	0.0001	0.0003	0.0002	0.0005	0.0003	0.0016	0.0001	0.0002	0.0021	0.0009	0.0001	0.0001	0.0001	0.0003	0.0002	0.0001	0.0001	0.0001	0.0001	0.0003	0.0001	0.0001	0.0001	0.0001	0.0002	0.0002	12.96%:A	0.0002	12.88%:-ATTTACTTTACTTTT
JG00504Pre	96543	0.0001	0.0006	0.0004	0.0005	0.0009	0.0005	0.0022	0.0007	0.0009	0.0007	0.0016	0.0002	0.0002	0.0001	0.0001	0.0002	0.0033	0.0001	0.0001	0.0001	0.0004	0.0002	0.001	0.0004	0.0017	0.0001	0.0002	0.0008	0.93%:-T	0.0001	0.0001	0.0001	0.0003	0.0002	0.0001	0.0001	0.0001	0.0001	0.0002	0.0001	0.0001	0.0002	0	0.0002	0.0001	0.0001	0.0002	0.0001
JG00804Post	59779	0.0002	0.0008	0.0005	0.0005	0.0009	0.0003	0.0008	0.0004	0.0005	0.0005	0.0011	0.0002	0.0001	0.0001	0.0001	0.0001	0.0007	0.0001	0.0002	0.0001	0.0004	0.0004	0.0002	0.0003	12.95%:A	0.0002	0.0002	0.0014	0.0012	0.0001	0.0001	0	0.0003	0.0003	0.0001	0.0001	0.0001	0.0001	0.0002	0.0001	0.0002	0.0001	0.0001	0.0002	0.0001	0.0001	0.0001	0.0002
JG00804Pre	107	0	0	0	0	0	0	0	0	0	0	0	0	0	0	0	0	0	0	0	0	0.94%:A	0	0	0	0.94%:A	0	0	0	1.89%:-T	0	0	0	0	0	0	0	0.94%:C	0	0	0	0	0.94%:C	0	0	0	0	0	0
JG01204Post	80780	0.0004	0.0007	0.0004	0.0005	0.0009	0.0005	0.0008	0.0004	0.0004	0.0004	0.001	0.0001	0.0002	0.0001	0.0001	0.0001	0.0004	0.0001	0.0001	0.0001	0.0003	0.0002	0.0001	0.0004	0.0013	0	0.0002	0.0007	0.0012	0.0001	0.0001	0.0001	0.0002	0.0001	0.0001	0.0001	0.0002	0.0001	0.0001	0.0002	0.0001	0.0001	0.0001	0.0002	0.0001	0	0.0002	0.0001
JG01204Pre	96964	0.0001	0.0007	0.0005	0.0006	0.0008	0.0006	0.0022	0.0008	0.0009	0.0007	0.0017	0.0002	0.0002	0.0002	0.0002	0.0002	0.0011	0.0001	0.0001	0.0001	0.0003	0.0001	0.0002	0.0003	0.0021	0.0001	0.0002	0.0009	0.0012	0.0001	0.0001	0.0002	0.0003	0.0002	0.0001	0.0001	0.0001	0.0002	0.0002	0.0002	0.0001	0.0002	0.0001	0.0002	0.0002	0.0001	0.0002	0.0002
JG01305Post	91972	0.0002	0.0007	0.0003	0.0004	0.001	0.0005	0.0007	0.0005	0.0006	0.0005	0.0011	0.0001	0.0002	0.0001	0.0001	0.0001	0.0004	0.0001	0.0001	0.0001	29.30%:A	0.0002	0.0003	0.0004	0.0015	0.0001	0.0002	0.0005	0.0007	0.0002	0.0001	0.0001	0.0014	0.0002	0.0002	0.0002	0.0001	0.0001	0.0003	0.0001	0.0001	0.0001	0.0001	0.0002	0.0001	0.0011	0.0002	0.001
JG01305Pre	107335	0.0002	0.0007	0.0005	0.0005	0.0008	0.0004	0.0021	0.0006	0.0007	0.0007	0.0019	0.0002	0.0003	0.0001	0.0001	0.0001	0.0009	0.0001	0.0003	0.0001	0.0003	0.0006	0.0002	0.0003	0.0015	0.0001	0.0002	0.001	0.0014	0.0001	0.0001	0.0002	0.0003	0.0003	0.0003	0.0001	0.0002	0.0001	0.0002	0.0001	0.0001	0.0002	0.0001	0.0002	0.0001	0	0.0002	0.0001
JG01307Post	94076	0.0003	0.0005	0.0004	0.0004	0.0008	0.0004	0.0007	0.0005	0.0005	0.0005	0.001	0.0002	0.0002	0.0001	0.0001	0.0002	0.0005	0.0001	0.0001	0.0001	0.0003	0.0002	0.0003	0.0003	0.0012	0.0001	0.0001	0.0005	0.0008	0.0001	0	0.0001	0.0002	0.0002	0.0002	0.0002	0.0001	0	0.0002	0.0001	0.0001	0.0002	0.0001	0.0001	0.0001	0.0001	0.0001	0.0001
JG01307Pre	108557	0.0001	0.0007	0.0005	0.0005	0.0007	0.0005	0.0025	0.0006	0.0007	0.0009	0.0018	0.0002	0.0003	0.0001	0.0001	0.0001	0.0007	0.0001	0.0001	0.0001	0.0003	0.0003	0.0003	0.002	0.0014	0.0001	0.0001	0.001	0.0011	0.0001	0.0001	0.0001	0.0003	0.0002	0.0002	0.0002	0.0002	0.0001	0.0002	0.0001	0.0001	0.0002	0.0001	0.0004	0.0002	0.0001	0.0002	0.0002
JG01803Post	53719	0.0002	0.0007	0.0004	0.0005	0.001	0.0005	0.0008	0.0006	0.0007	0.0005	0.001	0.0002	0.0003	0.0001	0.0001	0.0001	0.0006	0.0001	0.0001	0.0001	0.0002	0.0003	0.0004	0.0004	0.0016	0.0001	0.0001	0.0008	0.001	0.0001	0	0.0001	0.0002	0.0003	0.0002	0.0001	0.0002	0.0001	0.0002	0.0001	0.0001	0.0002	0.0001	0.0002	0.0001	0.0001	0.0002	0.0002
JG01803Pre	97508	0.0001	0.0007	0.0004	0.0004	0.0007	0.0005	0.0018	0.0007	0.0007	0.0008	0.0017	0.0002	0.0003	0.0001	0.0001	0.0002	0.0027	0.0001	0.0001	0.0001	0.0003	0.0002	0.0003	0.0008	0.0015	0.0001	0.0003	0.0011	0.0015	0.0001	0.0001	0.0001	0.0003	0.0002	0.0003	0.0002	0.0001	0.0001	0.0003	0.0001	0.0001	0.0002	0.0001	0.0002	0.0001	0	0.0001	0.0001
JG05003Post	80200	0.0002	0.0006	0.0005	0.0004	0.0009	0.0004	0.001	0.0005	0.0006	0.0005	0.0013	0.0002	0.0002	0.0001	0.0001	0.0001	0.0004	0.0002	0.0001	0.0001	0.0004	0.0003	0.0002	0.0002	0.0016	0.0001	0.0002	0.0007	0.0013	0.0001	0	0.0001	0.0002	0.0002	0.0001	0.0002	0.0001	0.0001	0.0002	0.0001	0.0002	10.96%:G	0	0.0002	0.0001	0.0001	0.0002	10.91%:-ATTTACTTTACTTTT
JG05003Pre	76249	0.0002	0.0006	0.0004	0.0004	0.0007	0.0004	0.0009	0.0006	0.0006	0.0006	0.0011	0.0002	0.0002	0.0002	0.0001	0.0002	0.0006	0.0001	0.0002	0	0.0003	0.0003	0.0002	0.0005	0.0012	0.0001	0.0002	0.001	0.0012	0.0001	0.0001	0.0001	0.0002	0.0002	0.0003	0.0001	0.0001	0.0001	0.0002	0.0004	0.0001	0.0002	0.0001	0.0002	0.0001	0.0001	0.0002	0.0001
JG05004Post	91750	0.0002	0.0006	0.0005	0.0005	0.0011	0.0004	0.0007	0.0005	0.0005	0.0005	0.0012	0.0002	0.0001	0.0001	0.0001	0.0001	0.0011	0.0001	0.0002	0	0.0004	0.0002	0.0001	0.0004	0.002	0.0001	0.0001	0.0007	0.001	0.0001	0.0001	0.0001	0.0002	0.0003	0.0002	0.0001	0.0001	0.0002	0.0001	0.0001	0.0001	0.0001	0.0001	0.0001	0.0001	0.0001	0.0002	0.0001
JG05004Pre	57519	0.0001	0.0005	0.0006	0.0005	0.0009	0.0005	0.0006	0.0006	0.0005	0.0005	0.001	0.0002	0.0002	0.0001	0.0001	0.0001	0.0005	0.0002	0.0001	0.0001	0.0002	0.0002	0.0003	0.0005	0.0013	0.0001	0.0002	0.0006	0.0011	0.0001	0.0001	0.0001	0.0003	0.0002	0.0003	0.0001	0.0001	0.0002	0.0002	0.0001	0.0001	5.89%:T	5.89%:T	0.0002	0.0001	0	0.0002	0.0001
JG05005Post	106872	0.0002	0.0007	0.0005	0.0005	0.0009	0.0003	0.0008	0.0006	0.0004	0.0005	0.0011	0.0002	0.0001	0.0001	0.0001	0.0001	0.0006	0.0001	0.0001	0.0001	0.0003	0.0002	0.0002	0.0004	0.0015	0.0001	0.0002	0.0005	0.0008	0.0001	0.0001	0.0001	0.0002	0.0003	0.0003	0.0002	0.0002	0.0001	0.0002	0.0001	0.0001	0.0002	0.0001	0.0002	0.0001	0	0.0002	0.0001
JG05005Pre	101127	0.0001	0.0005	0.0004	0.0005	0.0009	0.0004	0.0006	0.0005	0.0005	0.0005	0.0012	0.0002	0.0002	0.0001	0.0001	0.0001	0.0005	0.0001	0.0002	0.0001	4.18%:A	0.0041	0.0003	0.0005	0.0017	0.0001	0.0001	0.0007	0.0011	0.0002	0.0001	0.0001	0.0002	0.0003	0.0003	0.0001	0.0001	0	0.0003	0	0.0001	5.99%:T	5.99%:T	0.0001	0.0002	0.0001	0.0002	0.0001
JG05006Post	82800	0.0002	0.0006	0.0004	0.0005	0.0011	0.0004	0.0008	0.0005	0.0005	0.0005	0.0012	0.0002	0.0002	0.0001	0.0001	0.0001	0.0004	0.0002	0.0001	0.0001	0.0004	0.0002	0.0002	0.0005	0.0011	0	0.0003	0.0016	0.001	0.0002	0.0001	0.0002	0.0003	0.0002	0.0002	0.0001	0.0001	0.0001	0.0002	0.0001	0.0001	0.0001	0.0001	0.0003	0.0002	0.0001	0.0002	0.0001
JG05006Pre	94890	0.0002	0.0007	0.0005	0.0005	0.0009	0.0005	0.001	0.0006	0.0006	0.0006	0.0012	0.0001	0.0001	0.0001	0.0001	0.0001	0.0005	0.0001	0.0002	0.0001	0.0003	0.0002	0.0002	0.0004	0.0013	0.0001	0.0001	0.0009	0.0013	0.0001	0.0001	0.0001	0.0002	0.0003	0.0002	0.0002	0.0001	0.0001	0.0002	0.0001	0.0002	0.0001	0.0001	0.0002	0.0001	0.0001	0.0002	0.0001
JG05104Post	85615	0.0002	0.0006	0.0005	0.0005	0.001	0.0004	0.0008	0.0006	0.0007	0.0005	0.0013	0.0002	0.0002	0.0001	0.0001	0.0001	0.0004	0.0001	0.0001	0	0.0003	0.0002	0.0002	0.0004	0.0013	0.0014	0.0002	0.0006	0.001	0.0001	0.0002	0.0002	0.0002	0.0002	0.0002	0.0001	0.0001	0.0002	0.0002	0.0001	0.0001	0.0001	0.0001	0.0002	0.0001	0.0001	0.0002	0.0001
JG05104Pre	128710	0.0001	0.0006	0.0004	0.0005	0.0009	0.0005	0.001	0.0007	0.0006	0.0005	0.0014	0.0002	0.0002	0.0002	0.0001	0.0001	0.0009	0.0001	0.0002	0	0.0004	0.0002	0.0003	0.0006	0.0018	0.0001	0.0002	0.0008	0.0011	0.0001	0.0001	0.0001	0.0004	0.0003	0.0002	0.0002	0.0001	0.0001	0.0002	0.0001	0.0001	0.0002	0.0001	0.0003	0.0001	0.0001	0.0002	0.0002
JG05506Post	88926	0.0002	0.0007	0.0004	0.0005	0.0008	0.0003	0.0007	0.0006	0.0006	0.0004	0.001	0.0001	0.0002	0.0001	0.0001	0.0001	0.0004	0.0001	0.0001	0.0001	18.19%:A	0.0001	0.0002	0.0003	0.0012	0.0001	0.0002	0.0004	0.0011	0.0001	0.0001	0.0001	0.0003	0.0003	0.0002	0.0001	0.0001	0.0001	0.0003	0.0002	0.0001	0.0001	0	0.0002	0.0001	0.0008	0.0002	0.0006
JG05506Pre	81534	0.0002	0.0007	0.0004	0.0004	0.0009	0.0004	0.001	0.0005	0.0003	0.0004	0.0012	0.0001	0.0002	0.0001	0.0001	0.0002	0.0004	0.0002	0.0002	0.0001	0.0005	0.0003	0.0002	0.0003	0.002	0.0001	0.0001	0.0007	0.0012	0.0001	0.0001	0.0001	0.0003	0.0003	0.0002	0.0001	0.0001	0.0002	0.0003	0.0001	0.0002	0.0002	0.0001	0.0002	0.0001	0.0001	0.0002	0.0002
JG05603Post	75496	0.0001	0.0007	0.0005	0.0003	0.0008	0.0003	0.0007	0.0006	0.0005	0.0006	0.001	0.0002	0.0002	0.0001	0	0.0001	0.0004	0.0001	0.0002	0.0001	0.0003	0.0002	0.0036	0.0003	0.0012	0.0001	0.0001	0.0012	0.0008	0.0001	0.0001	0.0001	0.0001	0.0003	0.0002	0.0002	0.0002	0.0002	0.0002	0.0001	0.0001	0.0002	0.0001	0.0002	0.0001	0.0001	0.0003	0.0001
JG05603Pre	53399	0.0007	0.0009	0.0005	0.0008	0.0008	0.0004	0.0013	0.0007	0.0007	0.0006	0.0016	0.0002	0.0003	0.0001	0.0001	0.0002	0.0006	0.0001	0.0001	0.0001	0.0005	0.0002	0.0001	0.0004	0.0014	0.0002	0.0003	0.001	0.0013	0.0001	0.0002	0.0001	0.0003	0.0003	0.0002	0.0002	0.0001	0.0001	0.0001	0.0001	0.0002	0.0001	0.0001	0.0002	0.0001	0.0001	0.0003	0.0001
JG05803Post	77204	0.0003	0.0006	0.0004	0.0004	0.0009	0.0004	0.0007	0.0006	0.0006	0.0005	0.0009	0.0002	0.0001	0.0001	0.0001	0.0001	0.0004	0.0001	0.0002	0.0001	0.0004	0.0003	0.0003	0.0004	0.0028	0.0001	0.0002	0.0033	0.0047	0.0001	0.0001	0.0001	0.0002	0.0016	0.0002	0.0002	0.0001	0.0001	0.0002	0.0002	0.0001	0.0002	0.0001	0.0001	0.0001	0.0001	0.0001	0.0001
JG05803Pre	82473	0.0003	0.0006	0.0004	0.0004	0.001	0.0003	0.0007	0.0005	0.0006	0.0004	0.0014	0.0001	0.0002	0.0001	0.0001	0.0002	0.0006	0.0002	0.0002	0	0.0003	0.0002	0.0002	0.0006	0.0014	0	0.0001	0.0008	0.0008	0.0001	0.0002	0.0001	0.0003	0.0003	0.0002	0.0001	0.0001	0.0001	0.0004	0.0002	0.0001	0.0001	0.0001	0.0002	0.0006	3.39%:A	0.0002	3.37%:-ATTTACTTTACTTTT
JG05806Post	40396	0.0001	0.0007	0.0004	0.0004	0.001	0.0003	0.0008	0.0006	0.0007	0.0005	0.0013	0.0001	0.0003	0.0001	0	0.0003	0.0033	0.0001	0.0001	0.0001	0.0004	0.0003	0.0002	0.0002	0.0011	0.0001	0.0001	0.0004	0.0007	0.0001	0.0002	0	0.0004	0.0003	0.0003	0.0001	0.0001	0.0001	0.0002	0.0002	0.0001	20.98%:T	20.98%:T	0.0001	0.0001	0.0001	0.0002	0.0001
JG05806Pre	105890	0.0002	0.0005	0.0004	0.0004	0.001	0.0002	0.0009	0.0004	0.0006	0.0005	0.0011	0.0002	0.0002	0.0001	0.0001	0.0001	0.0004	0.0002	0.0001	0.0001	34.66%:A	0.0002	0.0002	0.0003	0.0016	0.0001	0.0001	0.0008	0.0015	0.0002	0.0001	0.0001	0.0005	0.0001	0.0001	0.0001	0.0001	0.0001	0.0001	0.0001	0.0001	0.0002	0.0001	0.0006	0.0001	0	0.0002	0.0002
JG05907Post	76532	0.0001	0.0006	0.0004	0.0004	0.001	0.0003	0.0007	0.0006	0.0006	0.0007	0.0013	0.0001	0.0003	0.0001	0.0001	0.0001	0.0004	0.0001	0.0001	0.0001	0.0003	0.0003	0.0003	0.0004	0.0012	0.0001	0.0002	0.0005	0.0011	0.0001	0.0001	0.0001	0.0001	0.0004	0.0002	0.0001	0.0001	0.0001	0.0002	0.0002	0.0001	0.0002	0.0001	0.0003	0.0001	0.0001	0.0002	0.0002
JG05907Pre	90599	0.0003	0.0007	0.0004	0.0005	0.0009	0.0003	0.001	0.0005	0.0005	0.0005	0.0013	0.0002	0.0001	0.0001	0.0001	0.0001	0.0006	0.0001	0.0001	0.0001	0.0003	0.0001	0.0002	0.0005	0.0015	0.0001	0.0001	0.0013	0.001	0.0002	0.0001	0.0001	0.0003	0.0002	0.0003	0.0001	0.0001	0.0001	0.0001	0.0001	0.0001	0.0001	0.0001	0.0001	0.0001	0	0.0002	0.0001
JG05909Post	101794	0.0002	0.0007	0.0003	0.0005	0.001	0.0004	0.0006	0.0006	0.0006	0.0005	0.0012	0.0002	0.0001	0.0002	0.0001	0.0001	0.0005	0.0001	0.0001	0.0001	0.0003	0.0002	0.0002	0.0005	0.0012	0.0001	0.0001	0.0006	0.0008	0.0001	0.0001	0.0001	0.0002	0.0002	0.0001	0.0001	0.0001	0.0001	0.0001	0.0002	0.0001	0.0003	0.0002	0.0003	0.0001	0.0001	0.0002	0.0001
JG05909Pre	111708	0.0002	0.0008	0.0004	0.0005	0.0009	0.0004	0.0007	0.0008	0.0006	0.0005	0.0013	0.0002	0.0002	0.0001	0.0001	0.0001	0.0005	0.0001	0.0001	0.0001	0.0003	0.0002	0.0002	0.0004	0.0013	0.0002	0.0002	0.0009	0.001	0.0002	0.0001	0.0001	0.0003	0.0002	0.0002	0.0001	0.0001	0	0.0002	0.0002	0.0001	0.0002	0.0001	0.0003	0.0001	0.0001	0.0002	0.0001
JG06207Post	91672	0.0001	0.0007	0.0005	0.0004	0.0009	0.0004	0.0007	0.0005	0.0007	0.0006	0.0011	0.0001	0.0001	0.0002	0.0001	0	0.0004	0.0001	0.0002	0.0001	0.0003	0.0002	0.0003	0.0003	0.0011	0.0001	0.0002	0.0007	0.0011	0.0002	0	0.0001	0.0002	0.0002	0.0002	0.0002	0.0001	0.0002	0.0003	0.0001	0.0001	0.0001	0.0001	0.0002	0.0002	0.0001	0.0002	0.0002
JG06207Pre	60399	0.0002	0.0005	0.0004	0.0006	0.001	0.0003	0.0011	0.0007	0.0006	0.0006	0.001	0.0002	0.0001	0.0002	0.0001	0.0001	0.0005	0	0.0001	0	0.0003	0.0001	0.0003	0.0003	0.002	0.0001	0.0002	0.001	0.0022	0.0001	0.0001	0.0001	0.0003	0.0002	0.0002	0.0001	0.0001	0.0001	0.0002	0.0001	0.0001	0.0001	0	0.0003	0.0001	0.0001	0.0002	0.0001
JG06801Post	78091	0.0001	0.0005	0.0003	0.0005	0.0009	0.0004	0.0008	0.0005	0.0006	0.0005	0.0011	0.0002	0.0003	0.0002	0.0001	0.0002	0.0004	0.0001	0.0001	0.0001	0.0004	0.0002	0.0004	0.0003	0.0013	0.0001	0.0002	0.0005	0.001	0.0001	0.0001	0.0001	0.0002	0.0003	0.0003	0.0002	0.0002	0.0001	0.0003	0.0001	0.0001	0.0002	0.0001	0.0002	0.0001	0.0001	0.0002	0.0002
JG06801Pre	97840	0.0002	0.0006	0.0004	0.0005	0.0009	0.0003	0.0007	0.0005	0.0006	0.0005	0.0011	0.0002	0.0002	0.0001	0.0001	0.0001	0.0005	0.0001	0.0002	0.0001	0.0003	0.0003	0.0002	0.0006	0.0023	0.0001	0.0002	0.0007	0.0013	0.0001	0.0001	0.0001	0.0003	0.0002	0.0002	0.0002	0.0001	0.0001	0.0002	0.0001	0.0001	0.0002	0.0002	0.0003	0.0001	0	0.0002	0.0001
JG06804Post	81652	0.0001	0.0007	0.0005	0.0005	0.0009	0.0004	0.0007	0.0005	0.0007	0.0004	0.0013	0.0001	0.0001	0	0.0001	0.0001	0.0004	0.0001	0.0002	0.0001	0.0004	0.0002	0.0003	0.0004	0.001	0.0001	0.0002	0.0009	0.001	0.0002	0.0001	0.0001	0.0006	0.0002	0.0002	0.0001	0.0001	0.0001	0.0002	0.0002	0.0001	0.0002	0.0001	0.0001	0.0001	0.0001	0.0003	0.0001
JG06804Pre	96285	0.0001	0.0006	0.0004	0.0005	0.0009	0.0003	0.0008	0.0006	0.0004	0.0005	0.0013	0.0002	0.0002	0.0001	0.0001	0.0002	0.0004	0.0001	0.0001	0.0001	0.0003	0.0002	0.0002	0.0005	0.0018	0.0001	0.0002	0.0007	0.0012	0.0001	0.0001	0.0001	0.0003	0.0002	0.0002	0.0001	0.0001	0.0001	0.0001	0.0001	0.0002	0.0002	0.0001	0.0001	0.0001	0.0001	0.0002	0.0003
JG07006Post	66222	0.0002	0.0007	0.0004	0.0004	0.0011	0.0005	0.0006	0.0006	0.0008	0.0006	0.0013	0.0002	0.0002	0.0002	0.0001	0.0001	0.0003	0.0002	0.0002	0.0001	0.0003	0.0002	0.0002	0.0005	0.0012	0	0.0001	0.0005	0.0009	0.0001	0	0.0001	0.0003	0.0003	0.0002	0.0002	0.0001	0.0002	0.0002	0.0001	0.0002	0.0001	0.0001	0.0002	0.0001	0.0001	0.0002	0.0002
JG07006Pre	74230	0.0002	0.0007	0.0004	0.0005	0.0008	0.0003	0.0008	0.0004	0.0005	0.0005	0.001	0.0001	0.0001	0.0002	0.0001	0.0001	0.0004	0.0002	0.0002	0.0001	0.0003	0.0002	0.0002	0.0003	0.0014	0.0001	0.0002	0.0009	0.0011	0.0001	0.0001	0.0001	0.0003	0.0003	0.0002	0.0001	0.0001	0.0002	0.0002	0.0001	0.0001	0.0002	0.0002	0.0001	0.0002	0.0001	0.0002	0.0001
TK00206Post	37085	0.0001	0.0006	0.0005	0.0004	0.0008	0.0004	0.0006	0.0005	0.0003	0.0005	0.0013	0.0002	0.0002	0.0001	0.0002	0.0001	0.0004	0.0002	0.0002	0.0001	0.0003	0.0004	0.0003	0.0005	0.0011	0.0001	0.0002	0.0004	0.0007	0.0001	0.0001	0.0001	0.0002	0.0004	0.0004	0.0002	0.0002	0.0001	0.0003	0.0001	0.0001	0.0003	0.0001	0.0002	0.0001	0.0001	0.0002	0.0002
TK00206Pre	96469	0.0001	0.0006	0.0005	0.0005	0.0008	0.0003	0.0007	0.0006	0.0005	0.0004	0.0013	0.0001	0.0002	0.0001	0.0001	0.0001	0.0004	0.0002	0.0001	0	0.0003	0.0001	0.0002	0.0003	0.0017	0.0002	0.0002	0.53%:A	0.53%:-T	0.0002	0.0001	0.0002	0.0003	0.0002	0.0002	0.0001	0.0001	0.0002	0.0002	0.0002	0.0001	0.0002	0.0001	0.0002	0.0001	0.0003	0.0002	0.0002
TK00512Post	52073	0.0003	0.0005	0.0004	0.0004	0.0011	0.0005	0.0009	0.0007	0.0006	0.0006	0.001	0.0002	0.0002	0.0001	0.0001	0.0001	0.0004	0.0001	0.0001	0.0001	27.41%:A	0.0001	0.0003	0.0004	0.0015	0.0001	0.0001	0.0007	0.0006	0.0001	0	0.0001	0.0003	0.0002	0.0003	0.0003	0.0001	0	0.0002	0.0001	0.0001	0.0002	0.0001	0.0002	0.0001	0.0002	0.0002	0.0002
TK00512Pre	96776	0.0001	0.0006	0.0004	0.0004	0.0009	0.0004	0.0008	0.0005	0.0005	0.0005	0.0012	0.0002	0.0001	0.0001	0.0001	0.0001	0.0004	0.0001	0.0002	0.0001	0.0003	0.0002	0.0002	0.0004	0.0014	0.0001	0.0002	0.0007	0.0013	0.0002	0.0001	0.0001	0.0002	0.0003	0.0002	0.0001	0.0001	0.0001	0.0001	0.0001	0.0001	0.0002	0.0001	0.0002	0.0001	0.0006	0.0002	0.0006
WC01202Post	34349	0.0005	0.0007	0.0005	0.0006	0.0011	0.0007	0.0009	0.0008	0.0005	0.0005	0.0012	0.0002	0.0002	0.0001	0.0001	0.0002	0.0006	0.0002	0.0001	0.0001	0.0004	0.0003	0.0002	0.0002	0.0013	0.0001	0.0003	0.0004	0.0006	0.0003	0	0.0001	0.0005	0.0002	0.0002	0.0001	0.0001	0.0001	0.0002	0.0001	0.0003	0	0.0001	0.0002	0.0002	0.0001	0.0004	0.0001
WC01202Pre	102522	0.0002	0.0006	0.0004	0.0005	0.0009	0.0003	0.0008	0.0007	0.0007	0.0005	0.0013	0.0001	0.0001	0.0001	0.0002	0.0002	0.0004	0.0002	0.0001	0.0001	17.20%:A	0.0002	0.0001	0.0003	0.0017	0.0001	0.0002	0.0009	0.001	0.0001	0.0001	0.0001	0.0003	0.0002	0.0001	0.0001	0.0001	0.0001	0.0002	0.0002	0.0001	0.0001	0.0002	0.0002	0.0001	0	0.0002	0.0001
[truncated: 214 more columns]
